# Supplementary material for: Pro-Apoptotic Potential of Pseudevernia furfuracea (L.) Zopf Extract and Isolated Physodic Acid in Acute Lymphoblastic Leukemia Model In Vitro
Source: Pharmaceutics. 2021 Dec 16;13(12):2173. doi: 10.3390/pharmaceutics13122173 (PMC8703293; doi:10.3390/pharmaceutics13122173)
Supplement: Supplementary file 1 [file pharmaceutics-13-02173-s001.zip]

Archive with 1 entries (1 files):
- pharmaceutics-1480994-supplementary.pdf
